# Supplementary material for: Identification and Characterization of Neuroprotective Properties of Thaumatin-like Protein 1a from Annurca Apple Flesh Polyphenol Extract
Source: Nutrients. 2024 Jan 19;16(2):307. doi: 10.3390/nu16020307 (PMC10821328; doi:10.3390/nu16020307)
Supplement: Supplementary file 1 [file nutrients-16-00307-s001.zip]

Archive with 1 entries (1 files):
- nutrients-2799651-supplementary.pdf
